# Supplementary material for: Genome-Wide Characterization and Expression Analysis of CYP450 Genes in Chlamydomonas reinhardtii P.A. Dang
Source: Biology (Basel). 2025 Dec 31;15(1):77. doi: 10.3390/biology15010077 (PMC12784940; doi:10.3390/biology15010077)
Supplement: Supplementary file 1 [file biology-15-00077-s001.zip]

Archive with 1 entries (1 files):
- biology-4056359-supplementary.pdf
